# Supplementary material for: The Kenny music performance anxiety inventory (K-MPAI): Scale construction, cross-cultural validation, theoretical underpinnings, and diagnostic and therapeutic utility
Source: Front Psychol. 2023 May 26;14:1143359. doi: 10.3389/fpsyg.2023.1143359 (PMC10262052; doi:10.3389/fpsyg.2023.1143359)
Supplement: Supplementary file 2 [file Data_Sheet_1.zip]

Archive with 23 entries (23 files):
- K-MPAI_Bahasa Indonesian translation.pdf
- K-MPAI_Chinese translation.pdf
- K-MPAI_Croatian translation.pdf
- K-MPAI_Czech translation.pdf
- K-MPAI_Dutch translation_26 items.docx
- K-MPAI_English.pdf
- K-MPAI_French translation.pdf
- K-MPAI_German translation.pdf
- K-MPAI_Hungarian translation.pdf
- K-MPAI_Italian translation.pdf
- K-MPAI_Korean translation.pdf
- K-MPAI_Latvian translation.pdf
- K-MPAI_Lithuanian translation.pdf
- K-MPAI_Persian translation.pdf
- K-MPAI_Polish translation.pdf
- K-MPAI_Portuguese translation.pdf
- K-MPAI_Romanian translation.pdf
- K-MPAI_Slovenian translation.pdf
- K-MPAI_Spanish translation.pdf
- K-MPAI_Taiwanese translation.pdf
- K-MPAI_Turkish translation.pdf
- K-MPAI_Ukrainian translation.pdf
- KMPAI_Japanese translation.pdf
